# Supplementary material for: Bioactive Compounds and Valorization of Coffee By-Products from the Origin: A Circular Economy Model from Local Practices in Zongolica, Mexico
Source: Plants (Basel). 2024 Sep 30;13(19):2741. doi: 10.3390/plants13192741 (PMC11478550; doi:10.3390/plants13192741)
Supplement: Supplementary file 1 [file plants-13-02741-s001.zip]

Archive with 1 entries (1 files):
- plants-3161643-supplementary.pdf
